# Supplementary material for: Human gut flagellome profiling using FlaPro reveals TLR5-related phenotype-specific alterations in IBD
Source: Gut Microbes. 2026 Jul 9;18(1):2698917. doi: 10.1080/19490976.2026.2698917 (PMC13353774; doi:10.1080/19490976.2026.2698917)
Supplement: Supplemental_Tables.xlsx [file KGMI_A_2698917_SM7420.xlsx]

## Sheet: STable 1
Supplemental Table 1. MGX: associations of per-class flagellome alpha diversity with Disease Score across HC, UC and CD subjects.
feature	term	estimate	std.error	statistic	df	p.value
Shannon_F_silent	DiseaseScore	-0.283355	0.0615096	-4.60668	96.7922	1.2468e-05
Observed_F_silent	DiseaseScore	-2.15957	0.510769	-4.22808	99.4846	5.2409e-05
Chao1_F_silent	DiseaseScore	-2.27665	0.539998	-4.21603	99.4754	5.4842e-05
Chao1_F_all	DiseaseScore	-6.39148	1.94557	-3.28515	97.5582	0.00141661
Observed_F_all	DiseaseScore	-5.80635	1.77099	-3.27859	98.3001	0.0014432
Chao1_F_stimulatory	DiseaseScore	-4.07008	1.35759	-2.99802	97.4887	0.00344777
Observed_F_stimulatory	DiseaseScore	-3.62183	1.21636	-2.9776	98.484	0.00365687
Shannon_F_all	DiseaseScore	-0.149595	0.0567911	-2.63412	94.8217	0.00985193
Shannon_F_stimulatory	DiseaseScore	-0.0983178	0.0557105	-1.7648	95.4868	0.0807948

## Sheet: STable 2
Supplemental Table 2. MTX: associations of per-class flagellome alpha diversity with Disease Score across HC, UC and CD subjects.
feature	term	estimate	std.error	statistic	df	p.value
Chao1_F_silent	DiseaseScore	-1.17685	0.326627	-3.60304	100.318	0.00049142
Observed_F_silent	DiseaseScore	-1.12025	0.312369	-3.58631	100.715	0.00051934
Chao1_F_stimulatory	DiseaseScore	-4.14202	1.18494	-3.49555	97.6835	0.00071312
Shannon_F_silent	DiseaseScore	-0.16777	0.0484981	-3.45932	97.9926	0.0008032
Chao1_F_all	DiseaseScore	-5.09426	1.513	-3.36699	97.5678	0.0010885
Observed_F_all	DiseaseScore	-4.51811	1.34851	-3.35045	99.2828	0.00114191
Observed_F_stimulatory	DiseaseScore	-3.39911	1.02556	-3.31439	99.1096	0.00128358
Shannon_F_all	DiseaseScore	-0.138018	0.0476501	-2.89649	92.0084	0.00471476
Shannon_F_stimulatory	DiseaseScore	-0.11818	0.0456757	-2.58737	93.2479	0.0112163

## Sheet: STable 3
Supplemental Table 3. MGX: associations of per-class total relative abundance of flagellins and silent:stimulatory ratio with Disease Score across HC, UC and CD subjects. Shown are associations with p < 0.1.
feature	term	estimate	std.error	statistic	df	p.value
sum_rel_abund_F_silent	DiseaseScore	-297.078	151.483	-1.96113	102.077	0.0525884
ratio_silent_stimul	DiseaseScore	-0.0561276	0.0330531	-1.69811	103.521	0.0924916

## Sheet: STable 4
Supplemental Table 4. MTX: associations of per-class total relative abundance of flagellins and silent:stimulatory ratio with Disease Score across HC, UC and CD subjects. Shown are associations with p < 0.1.
feature	term	estimate	std.error	statistic	df	p.value
ratio_silent_stimul	DiseaseScore	-0.0302679	0.0148577	-2.03718	81.2815	0.0448862

## Sheet: STable 5
Supplemental Table 5. MTX/MGX ratio: associations of per-class total relative abundance of flagellins and silent:stimulatory ratio with Disease Score across HC, UC and CD subjects. Shown are associations with p < 0.1.
feature	term	estimate	std.error	statistic	df	p.value
sum_rel_abund_F_silent	DiseaseScore	-6.83445	2.21371	-3.08733	90.0449	0.0026845
sum_rel_abund_F_mixed	DiseaseScore	0.166727	0.0989623	1.68475	86.0774	0.0956587

## Sheet: STable 6
Supplemental Table 6. MGX: associations of flagellin clusters relative abundance with Disease Score across HC, UC and CD subjects.
feature	term	estimate	std.error	statistic	df	p.value	Cluster_Pred	Cluster_Exp	Cluster_Family	Cluster_Genus	Cluster_Species	p.adj
FC_WP_051656758_1	DiseaseScore	-0.174512	0.0487827	-3.57734	92.1077	0.00055571	stimulatory	not_defined	Lachnospiraceae	Butyrivibrio	Butyrivibrio sp. AE3004	0.00831871
FC_PWL66775_1	DiseaseScore	-0.237313	0.0683255	-3.47327	101.841	0.00075625	silent	not_defined	Clostridiaceae	-	Clostridiaceae bacterium	0.00831871
FC_RHU62160_1	DiseaseScore	-0.290745	0.088753	-3.27589	100.463	0.00144621	silent	mixed	Clostridiaceae	Clostridium	Clostridium sp. TF08-15;Clostridium sp. CAG:91;Clostridium sp. AF36-18BH;Clostridium sp. AM34-9AC	0.0106056
FC_RGZ90314_1	DiseaseScore	-0.341457	0.114808	-2.97415	98.0226	0.00369856	stimulatory	mixed	Lachnospiraceae	Agathobacter	Agathobacter rectalis	0.0203421
FC_EFF67300_1	DiseaseScore	-0.158818	0.0553832	-2.86761	103.348	0.00501368	stimulatory	not_defined	Lachnospiraceae	Butyrivibrio	Butyrivibrio crossotus	0.0220602
FC_RHQ75621_1	DiseaseScore	-0.204315	0.0769992	-2.65347	98.1581	0.00929376	stimulatory	not_defined	unclassified Firmicutes	-	Firmicutes bacterium AF22-6AC	0.0340771
FC_RHC12840_1	DiseaseScore	-0.207924	0.088238	-2.3564	104.401	0.0203191	stimulatory	not_defined	Lachnospiraceae	Roseburia	Roseburia intestinalis	0.0638599
FC_CUP26474_1	DiseaseScore	-0.138441	0.0641235	-2.15898	100.872	0.0332231	stimulatory	not_defined	Lachnospiraceae;Eubacteriaceae	Lachnospira;Eubacterium	Lachnospira pectinoschiza;Eubacterium sp. CAG:76;Eubacterium sp. CAG76_36_125	0.0753226
FC_RGZ16247_1	DiseaseScore	-0.205199	0.0962777	-2.13133	97.2287	0.0355837	stimulatory	not_defined	Lachnospiraceae	Agathobacter	Agathobacter rectalis	0.0753226
FC_PWL95433_1	DiseaseScore	-0.157108	0.0741042	-2.12009	98.6144	0.0365082	stimulatory	not_defined	Lachnospiraceae	Lachnospiraceae bacterium	Lachnospiraceae bacterium	0.0753226
FC_CUQ77784_1	DiseaseScore	-0.152155	0.0724967	-2.09878	98.5319	0.0383928	stimulatory	not_defined	Lachnospiraceae;Eubacteriaceae	Lachnospira;Eubacterium	Lachnospira pectinoschiza;Eubacterium sp. CAG:76;Eubacterium sp. CAG76_36_125	0.0753226
FC_EEV02820_1	DiseaseScore	-0.183034	0.088473	-2.06881	102.331	0.041085	silent	mixed	Lachnospiraceae	Roseburia	Roseburia intestinalis;Roseburia intestinalis CAG:13	0.0753226
FC_AEN95291_1	DiseaseScore	-0.11539	0.0673222	-1.714	98.0011	0.0896908	stimulatory	not_defined	Lachnospiraceae	Roseburia	Roseburia hominis	0.151784
FC_CUP37306_1	DiseaseScore	-0.134007	0.0988931	-1.35507	96.4399	0.17856	silent	mixed	Eubacteriaceae;Lachnospiraceae	Eubacterium;Lachnospira	Eubacterium sp. CAG76_36_125;Lachnospira pectinoschiza	0.280594
FC_WP_118209975_1	DiseaseScore	-0.0994764	0.0807508	-1.23189	103.073	0.220792	silent	mixed	Lachnospiraceae	Roseburia	Roseburia sp. OF03-24;Roseburia sp. AM23-20	0.323828
FC_RHI64475_1	DiseaseScore	-0.11343	0.106029	-1.0698	99.5903	0.287295	silent	not_defined	Eubacteriaceae	Eubacterium	[Eubacterium] eligens;Eubacterium eligens CAG:72	0.380855
FC_CRL36647_1	DiseaseScore	-0.0886945	0.0841161	-1.05443	97.3079	0.294297	stimulatory	mixed	Lachnospiraceae	Roseburia	Roseburia faecis	0.380855
FC_WP_027430886_1	DiseaseScore	-0.0533011	0.0592671	-0.899338	94.8464	0.370751	stimulatory	not_defined	Lachnospiraceae	Lachnospira	Lachnospira multipara	0.45314
FC_RGW90465_1	DiseaseScore	0.0366403	0.073357	0.499479	100.05	0.618539	stimulatory	not_defined	Lachnospiraceae	Lachnospira	Lachnospira eligens	0.672167
FC_CCZ79617_1	DiseaseScore	-0.04268	0.0892577	-0.478165	97.4923	0.633603	stimulatory	mixed	Lachnospiraceae	Roseburia	Roseburia sp. CAG:18;Roseburia sp. CAG:18_43_25	0.672167
FC_ACR71277_1	DiseaseScore	-0.0339773	0.0727748	-0.466882	98.6318	0.641614	stimulatory	not_defined	Lachnospiraceae	Lachnospira	Lachnospira eligens	0.672167
FC_WP_117830620_1	DiseaseScore	0.00988122	0.0844041	0.11707	100.21	0.907039	stimulatory	stimulatory	Lachnospiraceae	Roseburia	Roseburia sp. TF10-5	0.907039

## Sheet: STable 7
Supplemental Table 7. MTX: associations of flagellin clusters relative abundance with Disease Score across HC, UC and CD subjects.
feature	term	estimate	std.error	statistic	df	p.value	Cluster_Pred	Cluster_Exp	Cluster_Family	Cluster_Genus	Cluster_Species	p.adj
FC_RHQ75621_1	DiseaseScore	-0.261774	0.072331	-3.61911	92.3501	0.00048224	stimulatory	not_defined	unclassified Firmicutes	-	Firmicutes bacterium AF22-6AC	0.00675133
FC_SCH30535_1	DiseaseScore	-0.4176	0.130171	-3.20808	96.9591	0.00181138	stimulatory	not_defined	Clostridiaceae;unclassified Firmicutes	Clostridium;-	uncultured Clostridium sp.;Firmicutes bacterium CAG:65_45_313	0.0126797
FC_EEG95687_1	DiseaseScore	-0.303658	0.107513	-2.82437	101.791	0.00570072	stimulatory	not_defined	Lachnospiraceae	Roseburia	Roseburia inulinivorans	0.0266033
FC_PWL66775_1	DiseaseScore	-0.23812	0.0952432	-2.50012	95.8719	0.0141129	silent	not_defined	Clostridiaceae	-	Clostridiaceae bacterium	0.0493953
FC_CUP26474_1	DiseaseScore	-0.163109	0.0829359	-1.96669	92.376	0.0522199	stimulatory	not_defined	Lachnospiraceae;Eubacteriaceae	Lachnospira;Eubacterium	Lachnospira pectinoschiza;Eubacterium sp. CAG:76;Eubacterium sp. CAG76_36_125	0.13092
FC_OKZ71715_1	DiseaseScore	-0.213536	0.110425	-1.93377	95.3022	0.0561085	stimulatory	not_defined	unclassified Eubacteriales	unclassified Eubacteriales	Clostridiales bacterium 41_12_two_minus	0.13092
FC_CBL12518_1	DiseaseScore	-0.176157	0.0973694	-1.80916	97.4888	0.0735076	stimulatory	not_defined	Lachnospiraceae	Roseburia	Roseburia intestinalis	0.147015
FC_CUQ77784_1	DiseaseScore	-0.160469	0.0987283	-1.62536	94.4814	0.107417	stimulatory	not_defined	Lachnospiraceae;Eubacteriaceae	Lachnospira;Eubacterium	Lachnospira pectinoschiza;Eubacterium sp. CAG:76;Eubacterium sp. CAG76_36_125	0.184766
FC_EEV02820_1	DiseaseScore	-0.123402	0.0788501	-1.56501	103.12	0.120643	silent	mixed	Lachnospiraceae	Roseburia	Roseburia intestinalis;Roseburia intestinalis CAG:13	0.184766
FC_AEN95260_1	DiseaseScore	-0.159884	0.105242	-1.51921	96.6104	0.131976	stimulatory	not_defined	Lachnospiraceae	Roseburia	Roseburia hominis	0.184766
FC_WP_027430886_1	DiseaseScore	-0.0598919	0.065281	-0.917448	93.6091	0.361266	stimulatory	not_defined	Lachnospiraceae	Lachnospira	Lachnospira multipara	0.459793
FC_ACR71277_1	DiseaseScore	0.0162885	0.091248	0.178508	99.5261	0.858687	stimulatory	not_defined	Lachnospiraceae	Lachnospira	Lachnospira eligens	0.989389
FC_WP_027640936_1	DiseaseScore	0.00427091	0.0615586	0.0693796	89.5404	0.944842	stimulatory	not_defined	Lachnospiraceae;Clostridiaceae	Enterocloster;Clostridium	Enterocloster clostridioformis;Clostridium sp. 7_3_54FAA	0.989389
FC_RGW90465_1	DiseaseScore	0.00113137	0.0848446	0.0133346	93.8173	0.989389	stimulatory	not_defined	Lachnospiraceae	Lachnospira	Lachnospira eligens	0.989389

## Sheet: STable 8
Supplemental Table 8. MTX/MGX ratio: associations of flagellin clusters relative abundance with Disease Score across HC, UC and CD subjects.
feature	term	estimate	std.error	statistic	df	p.value	Cluster_Pred	Cluster_Exp	Cluster_Family	Cluster_Genus	Cluster_Species	p.adj
FC_SCH30535_1	DiseaseScore	-0.141687	0.0555201	-2.55199	85.8599	0.0124808	stimulatory	not_defined	Clostridiaceae;unclassified Firmicutes	Clostridium;-	uncultured Clostridium sp.;Firmicutes bacterium CAG:65_45_313	0.0263714
FC_PWL66775_1	DiseaseScore	-0.0963596	0.0381116	-2.52835	90.8724	0.0131857	silent	not_defined	Clostridiaceae	-	Clostridiaceae bacterium	0.0263714
FC_CUQ77784_1	DiseaseScore	-0.0866844	0.0474936	-1.82518	96.6568	0.0710622	stimulatory	not_defined	Lachnospiraceae;Eubacteriaceae	Lachnospira;Eubacterium	Lachnospira pectinoschiza;Eubacterium sp. CAG:76;Eubacterium sp. CAG76_36_125	0.0947496
FC_RGW90465_1	DiseaseScore	-0.0031724	0.0236818	-0.133959	88.5282	0.893739	stimulatory	not_defined	Lachnospiraceae	Lachnospira	Lachnospira eligens	0.893739

## Sheet: STable 9
Supplemental Table 9. MGX: flagellin clusters differentially abundant between HC and CD subjects. Negative "estimate" values correspond to decrease in CD compared to HC.
feature	term	estimate	std.error	statistic	df	p.value	Cluster_Pred	Cluster_Exp	Cluster_Family	Cluster_Genus	Cluster_Species	p.adj
FC_WP_051656758_1	GroupCD	-0.369896	0.0970079	-3.81305	68.6109	0.00029645	stimulatory	not_defined	Lachnospiraceae	Butyrivibrio	Butyrivibrio sp. AE3004	0.00652194
FC_PWL66775_1	GroupCD	-0.46631	0.140004	-3.33069	72.1523	0.00136779	silent	not_defined	Clostridiaceae	-	Clostridiaceae bacterium	0.0141138
FC_RHU62160_1	GroupCD	-0.611453	0.189851	-3.22069	71.5743	0.0019246	silent	mixed	Clostridiaceae	Clostridium	Clostridium sp. TF08-15;Clostridium sp. CAG:91;Clostridium sp. AF36-18BH;Clostridium sp. AM34-9AC	0.0141138
FC_EFF67300_1	GroupCD	-0.310141	0.110695	-2.80177	73.2276	0.00649823	stimulatory	not_defined	Lachnospiraceae	Butyrivibrio	Butyrivibrio crossotus	0.0317952
FC_RGZ90314_1	GroupCD	-0.628471	0.227144	-2.76684	70.3588	0.00722619	stimulatory	mixed	Lachnospiraceae	Agathobacter	Agathobacter rectalis	0.0317952
FC_RHQ75621_1	GroupCD	-0.386896	0.156324	-2.47497	71.613	0.0156932	stimulatory	not_defined	unclassified Firmicutes	-	Firmicutes bacterium AF22-6AC	0.0575418
FC_RHC12840_1	GroupCD	-0.394347	0.169075	-2.33238	77.1648	0.0222896	stimulatory	not_defined	Lachnospiraceae	Roseburia	Roseburia intestinalis	0.0700531
FC_PWL95433_1	GroupCD	-0.303244	0.140503	-2.15828	71.0662	0.0342856	stimulatory	not_defined	Lachnospiraceae	Lachnospiraceae bacterium	Lachnospiraceae bacterium	0.0942854
FC_CUP26474_1	GroupCD	-0.260063	0.128851	-2.01832	72.197	0.0472734	stimulatory	not_defined	Lachnospiraceae;Eubacteriaceae	Lachnospira;Eubacterium	Lachnospira pectinoschiza;Eubacterium sp. CAG:76;Eubacterium sp. CAG76_36_125	0.115557
FC_EEV02820_1	GroupCD	-0.332205	0.170511	-1.94829	73.682	0.0551888	silent	mixed	Lachnospiraceae	Roseburia	Roseburia intestinalis;Roseburia intestinalis CAG:13	0.115613
FC_RGZ16247_1	GroupCD	-0.350886	0.181906	-1.92894	69.7841	0.0578063	stimulatory	not_defined	Lachnospiraceae	Agathobacter	Agathobacter rectalis	0.115613
FC_CUQ77784_1	GroupCD	-0.265654	0.144723	-1.83561	70.9702	0.0706053	stimulatory	not_defined	Lachnospiraceae;Eubacteriaceae	Lachnospira;Eubacterium	Lachnospira pectinoschiza;Eubacterium sp. CAG:76;Eubacterium sp. CAG76_36_125	0.129443
FC_AEN95291_1	GroupCD	-0.212537	0.119427	-1.77964	69.4058	0.0795121	stimulatory	not_defined	Lachnospiraceae	Roseburia	Roseburia hominis	0.134559
FC_CUP37306_1	GroupCD	-0.268768	0.191679	-1.40218	71.0514	0.165216	silent	mixed	Eubacteriaceae;Lachnospiraceae	Eubacterium;Lachnospira	Eubacterium sp. CAG76_36_125;Lachnospira pectinoschiza	0.259625
FC_CRL36647_1	GroupCD	-0.203789	0.170802	-1.19313	69.6477	0.236868	stimulatory	mixed	Lachnospiraceae	Roseburia	Roseburia faecis	0.347406
FC_WP_118209975_1	GroupCD	-0.176071	0.155197	-1.1345	73.4585	0.260273	silent	mixed	Lachnospiraceae	Roseburia	Roseburia sp. OF03-24;Roseburia sp. AM23-20	0.357876
FC_RGW90465_1	GroupCD	0.123647	0.133944	0.923125	71.5382	0.359045	stimulatory	not_defined	Lachnospiraceae	Lachnospira	Lachnospira eligens	0.464647
FC_RHI64475_1	GroupCD	-0.164236	0.203123	-0.808555	72.394	0.421421	silent	not_defined	Eubacteriaceae	Eubacterium	[Eubacterium] eligens;Eubacterium eligens CAG:72	0.51507
FC_WP_027430886_1	GroupCD	-0.0818463	0.115897	-0.706201	73.0966	0.482308	stimulatory	not_defined	Lachnospiraceae	Lachnospira	Lachnospira multipara	0.558462
FC_CCZ79617_1	GroupCD	-0.100628	0.183484	-0.548427	69.8136	0.585148	stimulatory	mixed	Lachnospiraceae	Roseburia	Roseburia sp. CAG:18;Roseburia sp. CAG:18_43_25	0.643663
FC_WP_117830620_1	GroupCD	0.0322932	0.150842	0.214086	66.7672	0.831132	stimulatory	stimulatory	Lachnospiraceae	Roseburia	Roseburia sp. TF10-5	0.87071
FC_ACR71277_1	GroupCD	-0.019297	0.134816	-0.143135	72.7842	0.886579	stimulatory	not_defined	Lachnospiraceae	Lachnospira	Lachnospira eligens	0.886579

## Sheet: STable 10
Supplemental Table 10. MTX: flagellin clusters differentially abundant between HC and CD subjects. Negative "estimate" values correspond to decrease in CD compared to HC.
feature	term	estimate	std.error	statistic	df	p.value	Cluster_Pred	Cluster_Exp	Cluster_Family	Cluster_Genus	Cluster_Species	p.adj
FC_RHQ75621_1	GroupCD	-0.518796	0.140054	-3.70426	65.8005	0.00043623	stimulatory	not_defined	unclassified Firmicutes	-	Firmicutes bacterium AF22-6AC	0.00610728
FC_SCH30535_1	GroupCD	-0.884617	0.274907	-3.21787	69.0001	0.00196836	stimulatory	not_defined	Clostridiaceae;unclassified Firmicutes	Clostridium;-	uncultured Clostridium sp.;Firmicutes bacterium CAG:65_45_313	0.0137785
FC_EEG95687_1	GroupCD	-0.616037	0.214448	-2.87266	71.4805	0.00535451	stimulatory	not_defined	Lachnospiraceae	Roseburia	Roseburia inulinivorans	0.0249877
FC_PWL66775_1	GroupCD	-0.45495	0.199281	-2.28295	68.293	0.0255509	silent	not_defined	Clostridiaceae	-	Clostridiaceae bacterium	0.0846785
FC_OKZ71715_1	GroupCD	-0.518432	0.234254	-2.21312	68.1278	0.0302423	stimulatory	not_defined	unclassified Eubacteriales	unclassified Eubacteriales	Clostridiales bacterium 41_12_two_minus	0.0846785
FC_CBL12518_1	GroupCD	-0.380971	0.199305	-1.9115	69.518	0.0600632	stimulatory	not_defined	Lachnospiraceae	Roseburia	Roseburia intestinalis	0.140148
FC_CUP26474_1	GroupCD	-0.291872	0.160921	-1.81376	64.5301	0.074365	stimulatory	not_defined	Lachnospiraceae;Eubacteriaceae	Lachnospira;Eubacterium	Lachnospira pectinoschiza;Eubacterium sp. CAG:76;Eubacterium sp. CAG76_36_125	0.14873
FC_AEN95260_1	GroupCD	-0.348591	0.208304	-1.67347	68.1758	0.0988178	stimulatory	not_defined	Lachnospiraceae	Roseburia	Roseburia hominis	0.172931
FC_EEV02820_1	GroupCD	-0.243829	0.152519	-1.59868	72.4882	0.114241	silent	mixed	Lachnospiraceae	Roseburia	Roseburia intestinalis;Roseburia intestinalis CAG:13	0.177708
FC_CUQ77784_1	GroupCD	-0.287025	0.193574	-1.48277	67.0597	0.14282	stimulatory	not_defined	Lachnospiraceae;Eubacteriaceae	Lachnospira;Eubacterium	Lachnospira pectinoschiza;Eubacterium sp. CAG:76;Eubacterium sp. CAG76_36_125	0.199948
FC_WP_027430886_1	GroupCD	-0.103814	0.128226	-0.809616	67.0833	0.421024	stimulatory	not_defined	Lachnospiraceae	Lachnospira	Lachnospira multipara	0.535848
FC_ACR71277_1	GroupCD	0.0661813	0.18406	0.359563	72.4878	0.720219	stimulatory	not_defined	Lachnospiraceae	Lachnospira	Lachnospira eligens	0.840256
FC_RGW90465_1	GroupCD	0.0191016	0.167986	0.11371	64.9373	0.909819	stimulatory	not_defined	Lachnospiraceae	Lachnospira	Lachnospira eligens	0.928229
FC_WP_027640936_1	GroupCD	0.0110342	0.121969	0.0904672	57.6986	0.928229	stimulatory	not_defined	Lachnospiraceae;Clostridiaceae	Enterocloster;Clostridium	Enterocloster clostridioformis;Clostridium sp. 7_3_54FAA	0.928229

[truncated: 2 more sheets: STable 11, STable 12]
